# Supplementary material for: Proteome Analysis of Pathogen-Responsive Proteins from Apple Leaves Induced by the Alternaria Blotch Alternaria alternata
Source: PLoS One. 2015 Jun 18;10(6):e0122233. doi: 10.1371/journal.pone.0122233 (PMC4472855; doi:10.1371/journal.pone.0122233)
Supplement: S1 Dataset — (XLSX) [file pone.0122233.s001.xlsx]

## Sheet: Spot 1-15
Analysis Information
	Report Type			Protein-Peptide Summary by Spot						Analysis Type				Combined (MS+MS/MS)
	Sample Set Name			Project sample_20111226						Database				NCBInr
		MS Acq. : Proc. Methods				Sample test\MS Reflector Positive_1 : Sample test\Reflector Positive Internal Sample trypsin
		Interpretation Method				Sample test\Interpretation Sample
Rank		Accession No.		Protein Name							Protein	Protein MW	Protein	Protein	Total Ion	Total Ion	Pep.
											PI		Score	Score	Score	C. I. %	Count
	spot 1	gi|359486799		PREDICTED: heat shock cognate 70 kDa protein							5.17	71525.2	921	100	773	100	19
				isoform 2 [Vitis vinifera]
		Peptide Information
		Calc. Mass		Obsrv. Mass	± da	± ppm	Start	End	Sequence				Ion	C. I. %	Modification					Rank	Result Type
							Seq.	Seq.					Score
		1278.63		1278.52	-0.1134	-89	243	252	MVNHFVQEFK												Mascot
		1294.62		1294.52	-0.1016	-78	243	252	MVNHFVQEFK						Oxidation (M)[1]						Mascot
		1313.62		1313.51	-0.1125	-86	308	317	FEELNMDLFR												Mascot
		1329.61		1329.51	-0.1077	-81	308	317	FEELNMDLFR						Oxidation (M)[6]						Mascot
		1358.62		1358.48	-0.1343	-99	546	556	NALENYAYNMR												Mascot
		1358.62		1358.48	-0.1343	-99	546	556	NALENYAYNMR				81	99.998							Mascot
		1374.61		1374.5	-0.1085	-79	546	556	NALENYAYNMR						Oxidation (M)[10]						Mascot
		1436.75		1436.63	-0.1228	-85	352	363	VQQLLQDFFNGK												Mascot
		1487.7		1487.57	-0.1309	-88	40	52	TTPSYVAFTDTER												Mascot
		1487.7		1487.57	-0.1309	-88	40	52	TTPSYVAFTDTER				96	100							Mascot
		1540.76		1540.64	-0.121	-79	306	317	ARFEELNMDLFR												Mascot
		1540.76		1540.64	-0.121	-79	306	317	ARFEELNMDLFR				69	99.976							Mascot
		1556.75		1556.64	-0.1134	-73	306	317	ARFEELNMDLFR						Oxidation (M)[8]						Mascot
		1556.75		1556.64	-0.1134	-73	306	317	ARFEELNMDLFR				22	0	Oxidation (M)[8]						Mascot
Project\Project sample_20120411\P12032-7																						9		of	258
		1581.82		1581.73	-0.0879	-56	117	130	QFAAEEISSMVLIK						Oxidation (M)[10]						Mascot
		1659.88		1659.74	-0.1431	-86	160	175	QATKDAGVIAGLNVMR						Oxidation (M)[15]						Mascot
		1675.73		1675.61	-0.1194	-71	227	242	ATAGDTHLGGEDFDNR												Mascot
		1680.83		1680.71	-0.1282	-76	145	159	NAVVTVPAYFNDSQR												Mascot
		1680.83		1680.71	-0.1282	-76	145	159	NAVVTVPAYFNDSQR				98	100							Mascot
		1787.99		1787.84	-0.1453	-81	176	192	IINEPTAAAIAYGLDKK												Mascot
		2574.27		2574.12	-0.1526	-59	368	393	SINPDEAVAYGAAVQAAI												Mascot
									LSGEGNEK
		2588.22		2588.09	-0.1309	-51	5	28	GEGPAIGIDLGTTYSCVG						Carbamidomethyl (C)[16]						Mascot
									VWQHDR
		2588.22		2588.09	-0.1309	-51	5	28	GEGPAIGIDLGTTYSCVG				140	100	Carbamidomethyl (C)[16]						Mascot
									VWQHDR
		2622.08		2622.14	0.0549	21	616	645	MYQGAGGPDAGAGAMD												Mascot
									DDGPSAGGSGAGPK
		2658.27		2658.16	-0.1091	-41	431	453	EQVFSTYSDNQPGVLIQV												Mascot
									YEGER
		2658.27		2658.16	-0.1091	-41	431	453	EQVFSTYSDNQPGVLIQV				189	100							Mascot
									YEGER
		2786.36		2786.23	-0.1321	-47	430	453	KEQVFSTYSDNQPGVLIQ												Mascot
									VYEGER
		2872.52		2872.35	-0.1738	-61	164	191	DAGVIAGLNVMRIINEPTA						Oxidation (M)[11]						Mascot
									AAIAYGLDK
		3025.49		3025.39	-0.0992	-33	279	305	TLSSTAQTTIEIDSLYEGI												Mascot
									DFYSTITR
		3025.49		3025.39	-0.0992	-33	279	305	TLSSTAQTTIEIDSLYEGI				99	100							Mascot
									DFYSTITR
		3033.73		3033.65	-0.0742	-24	394	422	VQDLLLLDVTPLSLGLET												Mascot
									AGGVMTVLIPR
		3049.72		3049.67	-0.0476	-16	394	422	VQDLLLLDVTPLSLGLET						Oxidation (M)[23]						Mascot
									AGGVMTVLIPR
	spot 2	gi|6969976		high molecular weight heat shock protein [Malus x							5.17	71570.4	763	100	631	100	18
				domestica]
		Peptide Information
		Calc. Mass		Obsrv. Mass	± da	± ppm	Start	End	Sequence				Ion	C. I. %	Modification					Rank	Result Type
							Seq.	Seq.					Score
		1228.63		1228.53	-0.0999	-81	29	39	VEIIANDQGNR												Mascot
		1313.62		1313.51	-0.1072	-82	308	317	FEELNMDLFR												Mascot
		1374.61		1374.48	-0.1305	-95	546	556	NALENYAYNMR						Oxidation (M)[10]						Mascot
		1487.7		1487.56	-0.1373	-92	40	52	TTPSYVAFTDTER												Mascot
		1487.7		1487.56	-0.1373	-92	40	52	TTPSYVAFTDTER				84	100							Mascot
		1540.76		1540.62	-0.1331	-86	306	317	ARFEELNMDLFR												Mascot
		1540.76		1540.62	-0.1331	-86	306	317	ARFEELNMDLFR				55	99.422							Mascot
		1556.75		1556.63	-0.1191	-77	306	317	ARFEELNMDLFR						Oxidation (M)[8]						Mascot
		1556.75		1556.63	-0.1191	-77	306	317	ARFEELNMDLFR				16	0	Oxidation (M)[8]						Mascot
		1567.8		1567.66	-0.1427	-91	117	130	QFAAEEISSMVLVK						Oxidation (M)[10]						Mascot
		1663.81		1663.66	-0.1478	-89	60	74	NQVAMNPVNTVFDAK						Oxidation (M)[5]						Mascot
		1675.73		1675.57	-0.1573	-94	227	242	ATAGDTHLGGEDFDNR												Mascot
		1680.83		1680.69	-0.1412	-84	145	159	NAVVTVPAYFNDSQR												Mascot
		1680.83		1680.69	-0.1412	-84	145	159	NAVVTVPAYFNDSQR				84	100							Mascot
		1803.92		1803.82	-0.0929	-51	60	75	NQVAMNPVNTVFDAKR												Mascot
		2169.2		2169.01	-0.1884	-87	97	116	VIPGPGDKPMIVVIYKGE												Mascot
									EK
		2574.27		2574.13	-0.1335	-52	368	393	SINPDEAVAYGAAVQAAI												Mascot
									LSGEGNEK
		2588.22		2588.08	-0.1438	-56	5	28	GEGPAIGIDLGTTYSCVG						Carbamidomethyl (C)[16]						Mascot
									VWQHDR
		2588.22		2588.08	-0.1438	-56	5	28	GEGPAIGIDLGTTYSCVG				96	100	Carbamidomethyl (C)[16]						Mascot
									VWQHDR
		2658.27		2658.13	-0.1409	-53	431	453	EQVFSTYSDNQPGVLIQV												Mascot
									YEGER
		2658.27		2658.13	-0.1409	-53	431	453	EQVFSTYSDNQPGVLIQV				207	100							Mascot
									YEGER
		2718.18		2718.01	-0.1624	-60	616	645	MYQGGAGGPDVGGGMD												Mascot
									EDVPPAGGSSAGPK
Project\Project sample_20120411\P12032-7																						20		of	258
		2786.36		2786.17	-0.1939	-70	430	453	KEQVFSTYSDNQPGVLIQ												Mascot
									VYEGER
		3011.47		3011.31	-0.1643	-55	279	305	TLSSTAQTTIEIDSLYEGV												Mascot
									DFYSTITR
		3011.47		3011.31	-0.1643	-55	279	305	TLSSTAQTTIEIDSLYEGV				104	100							Mascot
									DFYSTITR
		3049.72		3049.46	-0.2597	-85	394	422	VQDLLLLDVTPLSLGLET						Oxidation (M)[23]						Mascot
									AGGVMTVLIPR
	spot 3	gi|186898205		heat-shock protein 70 [Hevea brasiliensis]							5.27	72035.8	436	100	365	100	13
		Peptide Information
		Calc. Mass		Obsrv. Mass	± da	± ppm	Start	End	Sequence				Ion	C. I. %	Modification					Rank	Result Type
							Seq.	Seq.					Score
		1003.54		1003.54	0.0012	1	516	523	LSKEEIER												Mascot
		1203.65		1203.6	-0.0472	-39	243	252	LVNHFVAEFK												Mascot
		1374.61		1374.59	-0.0215	-16	546	556	NSLENYAYNMR												Mascot
		1374.61		1374.59	-0.0215	-16	546	556	NSLENYAYNMR				73	99.958							Mascot
		1390.61		1390.59	-0.0136	-10	546	556	NSLENYAYNMR						Oxidation (M)[10]						Mascot
		1396.65		1396.74	0.0912	65	80	91	RFSDPSVQSDMK												Mascot
		1487.7		1487.67	-0.0278	-19	40	52	TTPSYVAFTDTER												Mascot
		1487.7		1487.67	-0.0278	-19	40	52	TTPSYVAFTDTER				99	100							Mascot
		1675.73		1675.69	-0.0376	-22	227	242	ATAGDTHLGGEDFDNR												Mascot
		1675.73		1675.69	-0.0376	-22	227	242	ATAGDTHLGGEDFDNR				77	99.981							Mascot
		1787.99		1787.91	-0.0813	-45	176	192	IINEPTAAAIAYGLDKK												Mascot
		1832.86		1832.86	0.0045	2	546	560	NSLENYAYNMRNTVK						Oxidation (M)[10]						Mascot
		1848.9		1848.85	-0.0552	-30	60	75	NQVAMNPQNTVFDAKR						Oxidation (M)[5]						Mascot
		2225.07		2225	-0.062	-28	9	28	AIGIDLGTTYSCVGVWQN						Carbamidomethyl (C)[12]						Mascot
									DR
		2575.25		2575.34	0.0903	35	368	393	SINPDEAVAYGAAVQAAI												Mascot
Project\Project sample_20111226\P11139-9				2575.34																	Mascot	1		of	212
									LSGEGDEK
		2672.28		2672.22	-0.0637	-24	431	453	EQIFSTYSDNQPGVLIQV												Mascot
									YEGER
		2672.28		2672.22	-0.0637	-24	431	453	EQIFSTYSDNQPGVLIQV				116	100							Mascot
									YEGER
		3025.49		3025.34	-0.1514	-50	279	305	TLSSTSQTTIEIDSLYEGI												Mascot
									DFYATITR
	spot 4	gi|186898205		heat-shock protein 70 [Hevea brasiliensis]							5.27	72035.8	573	100	488	100	15
		Peptide Information
		Calc. Mass		Obsrv. Mass	± da	± ppm	Start	End	Sequence				Ion	C. I. %	Modification					Rank	Result Type
							Seq.	Seq.					Score
		1003.54		1003.53	-0.0152	-15	516	523	LSKEEIER												Mascot
		1017.57		1017.56	-0.0093	-9	507	515	ITITNDKGR												Mascot
		1203.65		1203.61	-0.0449	-37	243	252	LVNHFVAEFK												Mascot
		1256.55		1256.65	0.1005	80	81	91	FSDPSVQSDMK						Oxidation (M)[10]						Mascot
		1356.72		1356.66	-0.0565	-42	604	615	ELEGLCNPIIAK						Carbamidomethyl (C)[6]						Mascot
		1374.61		1374.6	-0.0121	-9	546	556	NSLENYAYNMR												Mascot
		1374.61		1374.6	-0.0121	-9	546	556	NSLENYAYNMR				101	100							Mascot
		1390.61		1390.59	-0.015	-11	546	556	NSLENYAYNMR						Oxidation (M)[10]						Mascot
		1396.65		1396.66	0.0033	2	80	91	RFSDPSVQSDMK												Mascot
		1487.7		1487.68	-0.0181	-12	40	52	TTPSYVAFTDTER												Mascot
		1487.7		1487.68	-0.0181	-12	40	52	TTPSYVAFTDTER				99	100							Mascot
		1675.73		1675.71	-0.0223	-13	227	242	ATAGDTHLGGEDFDNR												Mascot
		1675.73		1675.71	-0.0223	-13	227	242	ATAGDTHLGGEDFDNR				84	99.996							Mascot
		1787.99		1787.94	-0.0519	-29	176	192	IINEPTAAAIAYGLDKK												Mascot
		1832.91		1832.9	-0.0096	-5	60	75	NQVAMNPQNTVFDAKR												Mascot
		1848.9		1848.89	-0.0157	-8	60	75	NQVAMNPQNTVFDAKR						Oxidation (M)[5]						Mascot
		1951.9		1951.91	0.0084	4	81	96	FSDPSVQSDMKHWPFK						Oxidation (M)[10]						Mascot
		2225.07		2225.1	0.0334	15	9	28	AIGIDLGTTYSCVGVWQN						Carbamidomethyl (C)[12]						Mascot
									DR
		2672.28		2672.3	0.0176	7	431	453	EQIFSTYSDNQPGVLIQV												Mascot
									YEGER
		2672.28		2672.3	0.0176	7	431	453	EQIFSTYSDNQPGVLIQV				205	100							Mascot
									YEGER
		3025.49		3025.5	0.01	3	279	305	TLSSTSQTTIEIDSLYEGI												Mascot
									DFYATITR
	spot 5	gi|186898205		heat-shock protein 70 [Hevea brasiliensis]							5.27	72035.8	551	100	439	100	17
		Peptide Information
		Calc. Mass		Obsrv. Mass	± da	± ppm	Start	End	Sequence				Ion	C. I. %	Modification					Rank	Result Type
							Seq.	Seq.					Score
		1003.54		1003.54	-0.0058	-6	516	523	LSKEEIER												Mascot
		1017.57		1017.57	-0.0032	-3	507	515	ITITNDKGR												Mascot
		1228.63		1228.62	-0.0094	-8	29	39	VEIIANDQGNR												Mascot
		1374.61		1374.61	0.0004	0	546	556	NSLENYAYNMR												Mascot
		1390.61		1390.59	-0.016	-12	546	556	NSLENYAYNMR						Oxidation (M)[10]						Mascot
		1390.61		1390.59	-0.016	-12	546	556	NSLENYAYNMR				34	0	Oxidation (M)[10]						Mascot
		1412.65		1412.63	-0.0132	-9	80	91	RFSDPSVQSDMK						Oxidation (M)[11]						Mascot
		1487.7		1487.69	-0.0112	-8	40	52	TTPSYVAFTDTER												Mascot
Project\Project sample_20111226\P11139-9																						15		of	212
		1487.7		1487.69	-0.0112	-8	40	52	TTPSYVAFTDTER				102	100							Mascot
		1675.73		1675.72	-0.013	-8	227	242	ATAGDTHLGGEDFDNR												Mascot
		1675.73		1675.72	-0.013	-8	227	242	ATAGDTHLGGEDFDNR				105	100							Mascot
		1692.8		1692.77	-0.0356	-21	60	74	NQVAMNPQNTVFDAK						Oxidation (M)[5]						Mascot
		1787.99		1787.96	-0.0349	-20	176	192	IINEPTAAAIAYGLDKK												Mascot
		1801.85		1801.91	0.0526	29	542	556	VEAKNSLENYAYNMR												Mascot
		1832.91		1832.89	-0.0125	-7	60	75	NQVAMNPQNTVFDAKR												Mascot
		1848.9		1848.88	-0.0214	-12	60	75	NQVAMNPQNTVFDAKR						Oxidation (M)[5]						Mascot
		1951.9		1951.96	0.0568	29	81	96	FSDPSVQSDMKHWPFK						Oxidation (M)[10]						Mascot
		2225.07		2225.11	0.0395	18	9	28	AIGIDLGTTYSCVGVWQN						Carbamidomethyl (C)[12]						Mascot
									DR
		2672.28		2672.32	0.0354	13	431	453	EQIFSTYSDNQPGVLIQV												Mascot
									YEGER
		2672.28		2672.32	0.0354	13	431	453	EQIFSTYSDNQPGVLIQV				199	100							Mascot
									YEGER
		3025.49		3025.45	-0.0423	-14	279	305	TLSSTSQTTIEIDSLYEGI												Mascot
									DFYATITR
		3049.72		3049.67	-0.0471	-15	394	422	VQDLLLLDVTPLSLGIETA						Oxidation (M)[23]						Mascot
									GGVMTVLIPR
		3434.68		3434.61	-0.0625	-18	9	39	AIGIDLGTTYSCVGVWQN						Carbamidomethyl (C)[12]						Mascot
									DRVEIIANDQGNR
	spot 6	gi|255558698		Cell division protein ftsH, putative [Ricinus communis]							6.43	75504.2	880	100	805	100	13
		Peptide Information
		Calc. Mass		Obsrv. Mass	± da	± ppm	Start	End	Sequence				Ion	C. I. %	Modification					Rank	Result Type
							Seq.	Seq.					Score
		1396.79		1396.67	-0.1209	-87	387	399	ADILDSALLRPGR												Mascot
		1452.84		1452.7	-0.1436	-99	148	160	VQLPGLSQELLQK												Mascot
		1587.84		1587.71	-0.1286	-81	677	690	AILSEFVEIPAENR												Mascot
		1587.84		1587.71	-0.1286	-81	677	690	AILSEFVEIPAENR				59	99.673							Mascot
		1639.8		1639.75	-0.0486	-30	479	494	IVAGMEGTVMTDGKSK						Oxidation (M)[5]						Mascot
Project\Project sample_20120411\P12032-7																						27		of	258
		1773.94		1773.79	-0.151	-85	530	545	GLTWFIPADDPTLISK												Mascot
		1814.99		1814.85	-0.1343	-74	387	402	ADILDSALLRPGRFDR												Mascot
		1903.92		1903.78	-0.1377	-72	329	345	ENAPCIVFVDEIDAVGR						Carbamidomethyl (C)[5]						Mascot
		1903.92		1903.78	-0.1377	-72	329	345	ENAPCIVFVDEIDAVGR				118	100	Carbamidomethyl (C)[5]						Mascot
		2103.05		2102.92	-0.1307	-62	327	345	AKENAPCIVFVDEIDAVG						Carbamidomethyl (C)[7]						Mascot
									R
		2103.05		2102.92	-0.1307	-62	327	345	AKENAPCIVFVDEIDAVG				150	100	Carbamidomethyl (C)[7]						Mascot
									R
		2171.15		2171	-0.1435	-66	440	461	TPGFSGADLANLLNEAAI												Mascot
									LAGR
		2171.15		2171	-0.1435	-66	440	461	TPGFSGADLANLLNEAAI				174	100							Mascot
									LAGR
		2343.22		2343.09	-0.1338	-57	121	142	VDLFENGTIAIVEAVSPEL												Mascot
									GNR
		2343.22		2343.09	-0.1338	-57	121	142	VDLFENGTIAIVEAVSPEL				168	100							Mascot
									GNR
		2660.33		2660.08	-0.2459	-92	495	519	SLVAYHEVGHAICGTLTP						Carbamidomethyl (C)[13]						Mascot
									GHDAVQK
		2815.44		2815.26	-0.1745	-62	560	587	AAEEVIFGEPEVTTGAAG												Mascot
									DLQQITGLAK
		2815.44		2815.26	-0.1745	-62	560	587	AAEEVIFGEPEVTTGAAG				137	100							Mascot
									DLQQITGLAK
		2918.44		2918.27	-0.1675	-57	291	319	AIAGEAGVPFFSISGSEF												Mascot
									VEMFVGVGASR
		2934.43		2934.29	-0.1452	-49	291	319	AIAGEAGVPFFSISGSEF						Oxidation (M)[21]						Mascot
									VEMFVGVGASR
	spot 7	gi|346683279		ATP synthase CF1 alpha subunit [Pyrus pyrifolia]							5.09	55443.9	192	100	166	100	6
		Peptide Information
		Calc. Mass		Obsrv. Mass	± da	± ppm	Start	End	Sequence				Ion	C. I. %	Modification					Rank	Result Type
							Seq.	Seq.					Score
		1266.75		1266.64	-0.115	-91	108	119	VINALAKPIDGR												Mascot
		1626.92		1626.77	-0.1476	-91	26	41	ILNTGTVLQVGDGIAR												Mascot
		1626.92		1626.77	-0.1476	-91	26	41	ILNTGTVLQVGDGIAR				144	100							Mascot
		2185.15		2184.97	-0.179	-82	120	140	GEISSSESRLIESPAPGIIS												Mascot
									R
		2273.22		2273.01	-0.2065	-91	142	162	SVYEPLQTGLIAIDSMIPI												Mascot
Project\Project sample_20120411\P12032-7				2273.01																	Mascot	69		of	258
									GR
		2289.22		2289.01	-0.2019	-88	142	162	SVYEPLQTGLIAIDSMIPI						Oxidation (M)[16]						Mascot
									GR
		2352.14		2351.96	-0.1753	-75	481	500	TFTDEAEALLKEAIQEQM												Mascot
									ER
		2429.32		2429.12	-0.1985	-82	141	162	RSVYEPLQTGLIAIDSMIPI												Mascot
									GR
		2429.32		2429.12	-0.1985	-82	141	162	RSVYEPLQTGLIAIDSMIPI				22	0							Mascot
									GR
		2445.32		2445.11	-0.2085	-85	141	162	RSVYEPLQTGLIAIDSMIPI						Oxidation (M)[17]						Mascot
									GR
		2445.32		2445.11	-0.2085	-85	141	162	RSVYEPLQTGLIAIDSMIPI				18	0	Oxidation (M)[17]						Mascot
	spot 8	gi|7708676		ATP synthase beta subunit [Thunbergia coccinea]							5.02	52101.7	262	100	252	100	2
		Peptide Information
		Calc. Mass		Obsrv. Mass	± da	± ppm	Start	End	Sequence				Ion	C. I. %	Modification					Rank	Result Type
							Seq.	Seq.					Score
		2356.16		2355.93	-0.2268	-96	51	71	DTVGEPINVXCEVQQLLG				160	100	Carbamidomethyl (C)[11]						Mascot
									NNR
		3843.93		3843.6	-0.3259	-85	316	352	EGSITSIQAVYVPADDLT												Mascot
									DPAPATTFAHLDATTVLS
									R
		3843.93		3843.6	-0.3259	-85	316	352	EGSITSIQAVYVPADDLT				92	100							Mascot
									DPAPATTFAHLDATTVLS
									R
	spot 9	gi|295684201		ADP glucose pyrophosphorylase small subunit 1-like							7.1	56887.1	349	100	307	100	8
				protein [Malus x domestica]
		Peptide Information
		Calc. Mass		Obsrv. Mass	± da	± ppm	Start	End	Sequence				Ion	C. I. %	Modification					Rank	Result Type
							Seq.	Seq.					Score
		1256.71		1256.59	-0.1242	-99	107	118	AKPAVPLGANYR												Mascot
		1270.75		1270.66	-0.0894	-70	85	98	SVLGIILGGGAGTR												Mascot
		1270.75		1270.66	-0.0894	-70	85	98	SVLGIILGGGAGTR				55	99.607							Mascot
		1355.73		1355.61	-0.1159	-85	479	490	IINIDNVQEAAR												Mascot
		1370.67		1370.66	-0.0094	-7	362	372	KPVPDFSFYDR												Mascot
		1625.86		1625.71	-0.1532	-94	135	148	IYVLTQFNSASLNR												Mascot
		1625.86		1625.71	-0.1532	-94	135	148	IYVLTQFNSASLNR				71	99.988							Mascot
		2348.19		2348.06	-0.1308	-56	311	333	DKFPGANDFGSEVIPGAT												Mascot
									SIGLR
		2348.19		2348.06	-0.1308	-56	311	333	DKFPGANDFGSEVIPGAT				156	100							Mascot
									SIGLR
		3034.38		3034.31	-0.0677	-22	418	444	SCIAEGAVIEDTLLMGAD						Carbamidomethyl (C)[2]						Mascot
									YYETDADRR
		3074.46		3074.39	-0.0664	-22	163	190	NEGFVEVLAAQQSPENP												Mascot
									NWFQGTADAVR
		3074.46		3074.39	-0.0664	-22	163	190	NEGFVEVLAAQQSPENP				26	0							Mascot
									NWFQGTADAVR
	spot 10	gi|356539350		PREDICTED: bifunctional polymyxin resistance protein							5.83	43680.3	204	100	180	100	5
				ArnA-like [Glycine max]
		Peptide Information
		Calc. Mass		Obsrv. Mass	± da	± ppm	Start	End	Sequence				Ion	C. I. %	Modification					Rank	Result Type
							Seq.	Seq.					Score
		1453.71		1453.58	-0.1389	-96	132	143	LIHFSTCEVYGK						Carbamidomethyl (C)[7]						Mascot
		1686.82		1686.69	-0.1254	-74	218	233	MDFIPGIDGPSEGVPR												Mascot
		1686.82		1686.69	-0.1254	-74	218	233	MDFIPGIDGPSEGVPR				78	99.997							Mascot
		1702.81		1702.67	-0.14	-82	218	233	MDFIPGIDGPSEGVPR						Oxidation (M)[1]						Mascot
		1951.97		1951.85	-0.1235	-63	280	297	ANGHIFNVGNPNNEVTV												Mascot
									R
		1951.97		1951.85	-0.1235	-63	280	297	ANGHIFNVGNPNNEVTV				102	100							Mascot
									R
		1962.99		1962.88	-0.1082	-55	356	371	TSLWDLLESTLTYQHR												Mascot
		3154.39		3154.44	0.0557	18	310	338	VSGEQTAETPTIDVSSKE												Mascot
									FYGEGYDDSDK
	spot 11	gi|224108858		s-adenosylmethionine synthetase 3 [Populus							5.5	43610.8	411	100	322	100	12
				trichocarpa]
		Protein Group
		gi|224101473		s-adenosylmethionine synthetase 1 [Populus							5.5	43612.9
				trichocarpa]
		Peptide Information
		Calc. Mass		Obsrv. Mass	± da	± ppm	Start	End	Sequence				Ion	C. I. %	Modification					Rank	Result Type
							Seq.	Seq.					Score
		979.474		979.554	0.0793	81	366	374	TAAYGHFGR												Mascot
		1141.61		1141.69	0.0835	73	229	238	TIFHLNPSGR												Mascot
		1141.61		1141.69	0.0835	73	229	238	TIFHLNPSGR				55	97.773							Mascot
		1374.66		1374.76	0.0993	72	159	170	NGTCAWLRPDGK						Carbamidomethyl (C)[4]						Mascot
		1453.75		1453.85	0.0963	66	239	253	FVIGGPHGDAGLTGR												Mascot
		1453.75		1453.85	0.0963	66	239	253	FVIGGPHGDAGLTGR				97	100							Mascot
		1502.75		1502.88	0.1268	84	158	170	KNGTCAWLRPDGK						Carbamidomethyl (C)[5]						Mascot
		1581.85		1581.95	0.0999	63	239	254	FVIGGPHGDAGLTGRK												Mascot
		1963.97		1964.14	0.1754	89	255	274	IIIDTYGGWGAHGGGAFS												Mascot
									GK
		1982.01		1982.14	0.1363	69	340	356	ESFDFRPGMISINLDLK												Mascot
		1982.01		1982.14	0.1363	69	340	356	ESFDFRPGMISINLDLK				14	0							Mascot
		1998		1998.13	0.1295	65	340	356	ESFDFRPGMISINLDLK						Oxidation (M)[9]						Mascot
		2138.11		2138.23	0.1206	56	340	357	ESFDFRPGMISINLDLKR												Mascot
		2138.11		2138.23	0.1206	56	340	357	ESFDFRPGMISINLDLKR				27	0							Mascot
		2154.1		2154.23	0.1289	60	340	357	ESFDFRPGMISINLDLKR						Oxidation (M)[9]						Mascot
		2403.24		2403.37	0.1262	53	93	114	VLVNIEQQSPDIAQGVHG												Mascot
									HFSK
		2403.24		2403.37	0.1262	53	93	114	VLVNIEQQSPDIAQGVHG				97	100							Mascot
									HFSK
		2649.31		2649.46	0.1462	55	366	388	TAAYGHFGRDDPDFTWE				33	0							Mascot
									VVKPLK
Project\Project sample_20111226\P11139-9																						73		of	212
		2649.34		2649.46	0.1191	45	189	212	VHTVLISTQHDETVTNDEI												Mascot
									AADLK
	spot 12	gi|211906520		UDP-D-apiose/UPD-D-xylose synthetase [Gossypium							6.11	43838.4	140	100	105	100	7
				hirsutum]
		Peptide Information
		Calc. Mass		Obsrv. Mass	± da	± ppm	Start	End	Sequence				Ion	C. I. %	Modification					Rank	Result Type
							Seq.	Seq.					Score
		1306.69		1306.77	0.0807	62	233	243	VLACFSNNLLR						Carbamidomethyl (C)[4]						Mascot
		1390.79		1390.8	0.0081	6	42	53	VLALDVYNDKIK												Mascot
		1428.72		1428.82	0.1005	70	297	308	QLAEMMTKVYAK						Oxidation (M)[5]						Mascot
		1453.71		1453.8	0.0876	60	131	142	LIHFSTCEVYGK						Carbamidomethyl (C)[7]						Mascot
		1686.82		1686.92	0.1076	64	217	232	MDFIPGIDGPSEGVPR												Mascot
		1686.82		1686.92	0.1076	64	217	232	MDFIPGIDGPSEGVPR				105	100							Mascot
Project\Project sample_20111226\P11139-9				1686.92																	Mascot	86		of	212
		1951.97		1952.09	0.1152	59	279	296	ANGHIFNVGNPNNEVTV												Mascot
									R
		2089.06		2089.22	0.1521	73	34	51	LMSETPHKVLALDVYNDK						Oxidation (M)[2]						Mascot
	spot 13	gi|224101473		s-adenosylmethionine synthetase 1 [Populus							5.5	43612.9	487	100	386	100	13
				trichocarpa]
		Protein Group
		gi|223635300		RecName: Full=S-adenosylmethionine synthase 3;							5.5	43598.8
				Short=AdoMet synthase 3; AltName: Full=Methionine
				adenosyltransferase 3; Short=MAT 3
		Peptide Information
		Calc. Mass		Obsrv. Mass	± da	± ppm	Start	End	Sequence				Ion	C. I. %	Modification					Rank	Result Type
							Seq.	Seq.					Score
		979.474		979.472	-0.0028	-3	366	374	TAAYGHFGR												Mascot
		979.474		979.472	-0.0028	-3	366	374	TAAYGHFGR				58	98.585							Mascot
		1141.61		1141.6	-0.0082	-7	229	238	TIFHLNPSGR												Mascot
		1141.61		1141.6	-0.0082	-7	229	238	TIFHLNPSGR				61	99.165							Mascot
		1374.66		1374.65	-0.0088	-6	159	170	NGTCAWLRPDGK						Carbamidomethyl (C)[4]						Mascot
		1453.75		1453.74	-0.0154	-11	239	253	FVIGGPHGDAGLTGR												Mascot
		1453.75		1453.74	-0.0154	-11	239	253	FVIGGPHGDAGLTGR				112	100							Mascot
		1470.73		1470.7	-0.0289	-20	49	61	TNMVMVFGEITTK												Mascot
		1502.75		1502.77	0.0137	9	158	170	KNGTCAWLRPDGK						Carbamidomethyl (C)[5]						Mascot
		1581.85		1581.83	-0.0233	-15	239	254	FVIGGPHGDAGLTGRK												Mascot
		1963.97		1963.96	-0.0056	-3	255	274	IIIDTYGGWGAHGGGAFS												Mascot
									GK
		2092.06		2092.05	-0.0124	-6	254	274	KIIIDTYGGWGAHGGGAF												Mascot
									SGK
		2138.97		2139.09	0.1198	56	1	19	MAETFLFTSESVNEGHP												Mascot
									DK
		2403.24		2403.22	-0.0259	-11	93	114	VLVNIEQQSPDIAQGVHG												Mascot
									HFSK
		2403.24		2403.22	-0.0259	-11	93	114	VLVNIEQQSPDIAQGVHG				124	100							Mascot
									HFSK
		2649.31		2649.32	0.0063	2	366	388	TAAYGHFGRDDPDFTWE												Mascot
									VVKPLK
		2649.31		2649.32	0.0063	2	366	388	TAAYGHFGRDDPDFTWE				33	0							Mascot
									VVKPLK
		3919.08		3919.04	-0.0398	-10	189	223	VHTVLISTQHDETVTNDEI												Mascot
									AADLKEHVIKPVIPEK
Project\Project sample_20111226\P11139-9																						79		of	212
	spot 14	gi|297816078		glutamate-1-semialdehyde 2,1-aminomutase 2							6.36	50746.6	121	100	103	100	5
				[Arabidopsis lyrata subsp. lyrata]
Project\Project sample_20120411\P12032-7																						129		of	258
		Protein Group
		gi|15229018		glutamate-1-semialdehyde 2,1-aminomutase 2							7.01	50451.6
				[Arabidopsis thaliana]							2288
											8184
		Peptide Information
		Calc. Mass		Obsrv. Mass	± da	± ppm	Start	End	Sequence				Ion	C. I. %	Modification					Rank	Result Type
							Seq.	Seq.					Score
		1286.72		1286.61	-0.1145	-89	317	330	IIGGGLPVGAYGGR												Mascot
		1286.72		1286.61	-0.1145	-89	317	330	IIGGGLPVGAYGGR				103	100							Mascot
		1540.72		1540.61	-0.1183	-77	162	175	FVNSGTEACMGVLR						Carbamidomethyl (C)[9]						Mascot
		1556.72		1556.61	-0.1069	-69	162	175	FVNSGTEACMGVLR						Carbamidomethyl (C)[9], Oxidation (M)[10]						Mascot
		1569.79		1569.8	0.0068	4	365	377	RLSQPGTYEYLDK												Mascot
		2204.08		2203.97	-0.1059	-48	55	75	SEEAFNAAKNLMPGGVN						Oxidation (M)[12]						Mascot
									SPVR
		2205.1		2204.99	-0.1188	-54	1	22	MAATLTGSGIALGFSCSA						Carbamidomethyl (C)[16]						Mascot
									KFSK
		2205.1		2204.99	-0.1188	-54	1	22	MAATLTGSGIALGFSCSA						Carbamidomethyl (C)[16]						Mascot
									KFSK
	spot 15	gi|226789714		Mdfb8002F16_e3352.b1 Apple_EST_Mdfb Malus x						9.21	21763.2		153		100	124	100	3
				domestica cDNA 3' similar to gb|AAO16642.1|
				beta-1,3-glucanase [Fragaria x ananassa], mRNA
				sequence
		Peptide Information
		Calc. Mass		Obsrv. Mass	± da	± ppm	Start	End	Sequence					Ion	C. I. %	Modification					Rank	Result Type
							Seq.	Seq.						Score
		1820.88		1820.72	-0.1546	-85	58	72	AIETYLFAMFDENLK							Oxidation (M)[9]						Mascot
		1820.88		1820.72	-0.1546	-85	58	72	AIETYLFAMFDENLK				7		0	Oxidation (M)[9]						Mascot
		2548.19		2547.95	-0.2383	-94	58	79	AIETYLFAMFDENLKEGN													Mascot
									ADEK
		2564.19		2564.02	-0.1635	-64	58	79	AIETYLFAMFDENLKEGN							Oxidation (M)[9]						Mascot
									ADEK
		3844.88		3844.66	-0.2129	-55	7	43	AGAPNVEIVVSESGWPS													Mascot
									EGGNQATPQNAATFYQN
									LIK
		3844.88		3844.66	-0.2129	-55	7	43	AGAPNVEIVVSESGWPS				124		100							Mascot
									EGGNQATPQNAATFYQN
									LIK

## Sheet: Spot 16-30
	spot 16	gi|118175929		chloroplast sedoheptulose-1,7-bisphosphatase [Morus							6.06	42824.9	306	100	270	100	8
				alba var. multicaulis]
		Peptide Information
Project\Project sample_20111226\P11139-9																						96		of	212
		Calc. Mass		Obsrv. Mass	± da	± ppm	Start	End	Sequence				Ion	C. I. %	Modification					Rank	Result Type
							Seq.	Seq.					Score
		809.452		809.431	-0.0205	-25	283	288	EKYTLR												Mascot
		903.505		903.487	-0.0172	-19	258	265	LFSPGNLR												Mascot
		1124.67		1124.61	-0.0573	-51	294	303	VPDVNQIIVK												Mascot
		1188.55		1188.56	0.0059	5	372	381	FEETLYGSSR												Mascot
		1188.55		1188.56	0.0059	5	372	381	FEETLYGSSR				64	99.584							Mascot
		1348.67		1348.69	0.0207	15	208	220	DQVAAAMGIYGPR												Mascot
		1348.67		1348.69	0.0207	15	208	220	DQVAAAMGIYGPR				120	100							Mascot
		1364.66		1364.68	0.0139	10	208	220	DQVAAAMGIYGPR						Oxidation (M)[7]						Mascot
		1364.66		1364.68	0.0139	10	208	220	DQVAAAMGIYGPR				74	99.952	Oxidation (M)[7]						Mascot
		1478.8		1478.84	0.0456	31	359	371	TQVAYGSKNEIIR												Mascot
		1566.77		1566.83	0.0597	38	72	84	CEIGESLEEFLIK						Carbamidomethyl (C)[1]						Mascot
		1813.91		1813.98	0.072	40	367	381	NEIIRFEETLYGSSR												Mascot
		1813.91		1813.98	0.072	40	367	381	NEIIRFEETLYGSSR				86	99.997							Mascot
	spot 17	gi|82697951		CXE carboxylesterase [Malus pumila]							5.24	41017.5	157	100	135	100	5
		Peptide Information
		Calc. Mass		Obsrv. Mass	± da	± ppm	Start	End	Sequence				Ion	C. I. %	Modification					Rank	Result Type
							Seq.	Seq.					Score
		1172.57		1172.67	0.0962	82	318	326	GWYYSDLLR												Mascot
		1172.57		1172.67	0.0962	82	318	326	GWYYSDLLR				60	99.323							Mascot
		1372.73		1372.82	0.0935	68	304	315	VLVCVAEQDALR						Carbamidomethyl (C)[4]						Mascot
		1372.73		1372.82	0.0935	68	304	315	VLVCVAEQDALR				55	97.681	Carbamidomethyl (C)[4]						Mascot
		1456.73		1456.85	0.112	77	316	326	QRGWYYSDLLR												Mascot
		1986.96		1987.15	0.194	98	211	229	VFFAGDSAGANIAHHMA						Oxidation (M)[16]						Mascot
									VR
		2856.42		2856.5	0.0794	28	242	266	GIILVHPYFWGSEPIEGET												Mascot
									DVVENR
		2856.42		2856.5	0.0794	28	242	266	GIILVHPYFWGSEPIEGET				20	0							Mascot
									DVVENR
	spot 18	gi|55585585		phosphoribulokinase-like protein 2 [Elaeis guineensis]							6.4	9745.1	171	100	161	100	1
		Peptide Information
		Calc. Mass		Obsrv. Mass	± da	± ppm	Start	End	Sequence				Ion	C. I. %	Modification					Rank	Result Type
							Seq.	Seq.					Score
		2521.19		2520.95	-0.2385	-95	56	76	YFNPVYLFDEGSTLSWIP						Carbamidomethyl (C)[19]						Mascot
									CGR
		2521.19		2520.95	-0.2385	-95	56	76	YFNPVYLFDEGSTLSWIP				161	100	Carbamidomethyl (C)[19]						Mascot
									CGR
	spot 19	gi|27372289		1-aminocyclopropene-1-carboxylate oxidase [Malus x							5.28	36530.6	130	100	94	100	5
				domestica]
		Peptide Information
		Calc. Mass		Obsrv. Mass	± da	± ppm	Start	End	Sequence				Ion	C. I. %	Modification					Rank	Result Type
							Seq.	Seq.					Score
		1436.63		1436.5	-0.1309	-91	83	93	DMDWESTFHLR												Mascot
Project\Project sample_20120411\P12032-7																						151		of	258
		2477.18		2477.03	-0.1509	-61	73	93	GLEGVQTEVKDMDWEST												Mascot
									FHLR
		2477.18		2477.03	-0.1509	-61	73	93	GLEGVQTEVKDMDWEST				94	100							Mascot
									FHLR
		2493.17		2493	-0.1684	-68	73	93	GLEGVQTEVKDMDWEST						Oxidation (M)[12]						Mascot
									FHLR
		2493.17		2493	-0.1684	-68	73	93	GLEGVQTEVKDMDWEST				54	99.625	Oxidation (M)[12]						Mascot
									FHLR
		2552.41		2552.2	-0.2039	-80	176	199	AHTDAGGLILLFQDDKVS												Mascot
									GLQLLK
		3068.41		3068.37	-0.0393	-13	26	51	DACENWGFFELVSHGIPT						Carbamidomethyl (C)[3]						Mascot
									EFLDTVER
		3309.59		3309.59	-0.0007	0	24	51	IKDACENWGFFELVSHGI						Carbamidomethyl (C)[5]						Mascot
									PTEFLDTVER
	spot 20	gi|60101357		glutamine synthetase [Vigna radiata]							6.2	30858.4	167	100	150	100	3
		Peptide Information
		Calc. Mass		Obsrv. Mass	± da	± ppm	Start	End	Sequence				Ion	C. I. %	Modification					Rank	Result Type
							Seq.	Seq.					Score
		2513.28		2513.06	-0.2226	-89	29	51	GNNILVICDAYTPAGEPIP						Carbamidomethyl (C)[8]						Mascot
									TNKR
		2513.28		2513.06	-0.2226	-89	29	51	GNNILVICDAYTPAGEPIP				151	100	Carbamidomethyl (C)[8]						Mascot
									TNKR
		2961.5		2961.42	-0.0825	-28	57	81	IFSHPDVVAEVPWYGIEQ												Mascot
									EYTLLQK
		2962.36		2962.26	-0.1003	-34	82	109	DVNWPLGWPVGGFPGP						Carbamidomethyl (C)[22]						Mascot
									QGPYYCGAGADK
	spot 21	gi|211906470		glyceraldehyde-3-phosphate dehydrogenase							7.06	37042.2	344	100	285	100	9
				[Gossypium hirsutum]
		Peptide Information
		Calc. Mass		Obsrv. Mass	± da	± ppm	Start	End	Sequence				Ion	C. I. %	Modification					Rank	Result Type
							Seq.	Seq.					Score
		1159.67		1159.71	0.0415	36	6	16	IGINGFGRIGR												Mascot
		1291.61		1291.71	0.1022	79	189	199	TVDGPSMKDWR												Mascot
		1498.85		1498.91	0.0642	43	237	250	VPTVDVSVVDLTVR												Mascot
		1498.85		1498.91	0.0642	43	237	250	VPTVDVSVVDLTVR				103	100							Mascot
		1676.97		1677.05	0.0769	46	68	82	TLLFGEKPVTVFGIR												Mascot
		1676.97		1677.05	0.0769	46	68	82	TLLFGEKPVTVFGIR				52	95.826							Mascot
		1704.9		1705.02	0.1183	69	200	217	GGRAASFNIIPSSTGAAK												Mascot
		1704.9		1705.02	0.1183	69	200	217	GGRAASFNIIPSSTGAAK												Mascot
		1775.8		1775.89	0.0871	49	312	325	LVSWYDNEWGYSTR												Mascot
		1775.8		1775.89	0.0871	49	312	325	LVSWYDNEWGYSTR				96	100							Mascot
		1869.07		1869.13	0.0607	32	237	253	VPTVDVSVVDLTVRLEK												Mascot
		2159.01		2159.09	0.0786	36	274	293	GILGYTDEDLVSTDFVGD												Mascot
									SR
		2159.01		2159.09	0.0786	36	274	293	GILGYTDEDLVSTDFVGD				35	0							Mascot
									SR
		2291.24		2291.25	0.0029	1	230	250	LTGMAFRVPTVDVSVVD						Oxidation (M)[4]						Mascot
									LTVR
	spot 22	gi|41052915		putative ferredoxin-NADP(H) oxidoreductase [Oryza							7.98	41094.6	321	100	252	100	11
				sativa Japonica Group]
		Peptide Information
		Calc. Mass		Obsrv. Mass	± da	± ppm	Start	End	Sequence				Ion	C. I. %	Modification					Rank	Result Type
							Seq.	Seq.					Score
		807.436		807.495	0.0593	73	281	287	LDFAVSR												Mascot
		811.413		811.471	0.0579	71	297	302	MYIQTR												Mascot
		811.413		811.471	0.0579	71	297	302	MYIQTR				28	0							Mascot
		827.408		827.469	0.0605	73	297	302	MYIQTR						Oxidation (M)[1]						Mascot
		1252.62		1252.69	0.0682	54	344	353	DGIDWLDYKK												Mascot
		1281.61		1281.67	0.0613	48	357	366	KSEQWNVEVY												Mascot
		1363.6		1363.67	0.0641	47	317	327	DNTYVYMCGLK						Carbamidomethyl (C)[8]						Mascot
		1379.6		1379.67	0.0756	55	317	327	DNTYVYMCGLK						Carbamidomethyl (C)[8], Oxidation (M)[7]						Mascot
		1491.7		1491.73	0.0377	25	316	327	KDNTYVYMCGLK						Carbamidomethyl (C)[9]						Mascot
		1507.69		1507.83	0.1425	95	316	327	KDNTYVYMCGLK						Carbamidomethyl (C)[9], Oxidation (M)[8]						Mascot
		1507.69		1507.83	0.1425	95	316	327	KDNTYVYMCGLK						Carbamidomethyl (C)[9], Oxidation (M)[8]						Mascot
		1751.86		1751.96	0.1004	57	328	343	GMEKGIDDIMIDLAAK						Oxidation (M)[2,10]						Mascot
		1945.02		1945.09	0.0664	34	212	230	DPNATIIMLGTGTGIAPFR												Mascot
		1945.02		1945.09	0.0664	34	212	230	DPNATIIMLGTGTGIAPFR				143	100							Mascot
		1961.02		1961.07	0.0509	26	212	230	DPNATIIMLGTGTGIAPFR						Oxidation (M)[8]						Mascot
		1961.02		1961.07	0.0509	26	212	230	DPNATIIMLGTGTGIAPFR				103	100	Oxidation (M)[8]						Mascot
		2089.1		2089.17	0.0671	32	124	143	EGQSIGVIPDGIDKNGKP												Mascot
									HK
		2690.37		2690.24	-0.1355	-50	206	230	EMLMPKDPNATIIMLGTG						Oxidation (M)[2]						Mascot
									TGIAPFR
		2694.21		2694.31	0.093	35	100	123	ITGDDAPGETWHMVFST												Mascot
									DGEIPYR
		2694.21		2694.31	0.093	35	100	123	ITGDDAPGETWHMVFST				81	99.993							Mascot
									DGEIPYR
	spot 23	gi|138753498		pathogenesis-related protein 8 [Malus x domestica]							4.53	18422.9	124	100	110	100	2
		Peptide Information
		Calc. Mass		Obsrv. Mass	± da	± ppm	Start	End	Sequence				Ion	C. I. %	Modification					Rank	Result Type
							Seq.	Seq.					Score
		2154.09		2154.19	0.0962	45	62	82	VLLSIGGATETYSLTSAD												Mascot
									EAR
		2568.19		2568.21	0.0191	7	29	53	APVLNLAGHCDPASGTC						Carbamidomethyl (C)[10,17]						Mascot
									TGQSADIR
		2568.19		2568.21	0.0191	7	29	53	APVLNLAGHCDPASGTC				110	100	Carbamidomethyl (C)[10,17]						Mascot
									TGQSADIR
	spot 24	gi|356545090		PREDICTED: uncharacterized protein LOC100801542							6.51	38074	107	99.998	103	100	1
				[Glycine max]
		Peptide Information
		Calc. Mass		Obsrv. Mass	± da	± ppm	Start	End	Sequence				Ion	C. I. %	Modification					Rank	Result Type
							Seq.	Seq.					Score
		2146.04		2145.97	-0.0715	-33	188	206	EQEGQLDEGFLAEVNAQ												Mascot
									LR
		2146.04		2145.97	-0.0715	-33	188	206	EQEGQLDEGFLAEVNAQ				103	100							Mascot
									LR
	spot 25	gi|227204455		AT2G37660 [Arabidopsis thaliana]							5.29	26336.8	167	100	159	100	2
		Peptide Information
		Calc. Mass		Obsrv. Mass	± da	± ppm	Start	End	Sequence				Ion	C. I. %	Modification					Rank	Result Type
							Seq.	Seq.					Score
		1872.94		1872.82	-0.1154	-62	195	211	ADVAEVCVQALQLEEAK						Carbamidomethyl (C)[7]						Mascot
		1938.03		1937.84	-0.193	-100	146	162	KAEQYLADSGIPYTIIR												Mascot
		1938.03		1937.84	-0.193	-100	146	162	KAEQYLADSGIPYTIIR				159	100							Mascot
	spot 26	gi|226747930		Mdfwg2100K20.g1 Apple_EST_Mdfwg Malus x						9.62	26648		389		100	346	100	6
Project\Project sample_20120411\P12032-7_est																							17		of	33
				domestica cDNA 5' similar to ref|NP_192643.2| RNA
				recognition motif (RRM)-containing protein [Arabidopsis
				thaliana], mRNA sequence
		Peptide Information
		Calc. Mass		Obsrv. Mass	± da	± ppm	Start	End	Sequence					Ion	C. I. %	Modification					Rank	Result Type
							Seq.	Seq.						Score
		1032.52		1032.42	-0.099	-96	86	95	SAGYGFVGFK													Mascot
		1188.62		1188.5	-0.1157	-97	85	95	RSAGYGFVGFK													Mascot
		2095.01		2094.84	-0.1643	-78	67	84	SEDYNVVTAEIVFQNNPR													Mascot
		2095.01		2094.84	-0.1643	-78	67	84	SEDYNVVTAEIVFQNNPR				143		100							Mascot
		2612.3		2612.14	-0.1607	-62	63	84	ELFKSEDYNVVTAEIVFQ													Mascot
									NNPR
		2612.3		2612.14	-0.1607	-62	63	84	ELFKSEDYNVVTAEIVFQ				80		99.958							Mascot
									NNPR
		2870.51		2870.32	-0.19	-66	33	57	IPPPSSQPKPITFNLYVEN													Mascot
									LPYEAR
		2870.51		2870.32	-0.19	-66	33	57	IPPPSSQPKPITFNLYVEN				123		100							Mascot
									LPYEAR
		3099.65		3099.49	-0.1602	-52	31	57	TKIPPPSSQPKPITFNLYV													Mascot
									ENLPYEAR
	spot 27	gi|327422155		2-cys-peroxiredoxin [Vigna unguiculata]							4.92	22211.4	135	100	111	100	4
		Peptide Information
		Calc. Mass		Obsrv. Mass	± da	± ppm	Start	End	Sequence				Ion	C. I. %	Modification					Rank	Result Type
							Seq.	Seq.					Score
		1130.62		1130.64	0.018	16	184	193	SMKPDPKLSK												Mascot
		1501.84		1501.88	0.0433	29	115	128	SYGVLIPDQGIALR												Mascot
		1501.84		1501.88	0.0433	29	115	128	SYGVLIPDQGIALR				111	100							Mascot
		1721.93		1721.99	0.062	36	136	151	EGVIQHSTINNLAIGR												Mascot
		2508.39		2508.48	0.0847	34	129	151	GLFIIDKEGVIQHSTINNLA												Mascot
									IGR
	spot 28	gi|145581388		ascorbate peroxidase [Malus x domestica]							5.53	27711.8	155	100	122	100	5
		Peptide Information
		Calc. Mass		Obsrv. Mass	± da	± ppm	Start	End	Sequence				Ion	C. I. %	Modification					Rank	Result Type
							Seq.	Seq.					Score
		1611.91		1611.75	-0.1593	-99	210	223	ALLDDPVFRPLVEK												Mascot
		1611.91		1611.75	-0.1593	-99	210	223	ALLDDPVFRPLVEK				61	99.867							Mascot
		1750.9		1750.84	-0.0584	-33	155	170	DIVTLSGGHTLGRCHK						Carbamidomethyl (C)[14]						Mascot
		2058.06		2057.87	-0.1955	-95	148	167	TMGLSDKDIVTLSGGHTL												Mascot
									GR
		2058.06		2057.87	-0.1955	-95	148	167	TMGLSDKDIVTLSGGHTL				62	99.882							Mascot
									GR
		2074.06		2073.86	-0.2007	-97	148	167	TMGLSDKDIVTLSGGHTL						Oxidation (M)[2]						Mascot
									GR
		2080.86		2080.68	-0.1809	-87	224	241	YAADEDAFFADYAESHM												Mascot
									K
		3673.75		3673.42	-0.3338	-91	210	241	ALLDDPVFRPLVEKYAAD												Mascot
									EDAFFADYAESHMK
	spot 29	gi|414550		cytosolic triose phosphate isomerase [Arabidopsis							5.24	27366.1	150	100	123	100	4
				thaliana]
		Protein Group
		gi|15233272		triosephosphate isomerase [Arabidopsis thaliana]							5.3899	27380.1
											998664
											856
		Peptide Information
		Calc. Mass		Obsrv. Mass	± da	± ppm	Start	End	Sequence				Ion	C. I. %	Modification					Rank	Result Type
							Seq.	Seq.					Score
		1949.96		1949.87	-0.0918	-47	136	154	EAGSTMDVVAAQTKAIAD						Oxidation (M)[6]						Mascot
									R
		2029		2028.83	-0.1687	-83	54	70	STLRSDFFVAAQNCWVK						Carbamidomethyl (C)[14]						Mascot
		2029		2028.83	-0.1687	-83	54	70	STLRSDFFVAAQNCWVK				27	0	Carbamidomethyl (C)[14]						Mascot
		2997.51		2997.29	-0.2192	-73	72	99	GGAFTGEVSAEMLVNLDI												Mascot
									PWVILGHSER
		2997.51		2997.29	-0.2192	-73	72	99	GGAFTGEVSAEMLVNLDI				15	0							Mascot
									PWVILGHSER
		3013.51		3013.31	-0.197	-65	72	99	GGAFTGEVSAEMLVNLDI						Oxidation (M)[12]						Mascot
									PWVILGHSER
		3125.61		3125.43	-0.1819	-58	71	99	KGGAFTGEVSAEMLVNL												Mascot
									DIPWVILGHSER
		3125.61		3125.43	-0.1819	-58	71	99	KGGAFTGEVSAEMLVNL				81	99.999							Mascot
									DIPWVILGHSER
		3141.6		3141.43	-0.1775	-56	71	99	KGGAFTGEVSAEMLVNL						Oxidation (M)[13]						Mascot
									DIPWVILGHSER
	spot 30	gi|170131		ribosomal protein 30S subunit [Spinacia oleracea]							6.69	33972.5	114	99.999	93	100	6
		Protein Group
		gi|134034		RecName: Full=30S ribosomal protein 1, chloroplastic;							6.69	33956.5
				AltName: Full=CS-S5; Short=CS5; AltName:							572
				Full=Plastid-specific 30S ribosomal protein 1;							2046
				Short=PSRP-1; AltName: Full=Ribosomal protein 1;
				AltName: Full=S22; Flags: Precursor
		Peptide Information
		Calc. Mass		Obsrv. Mass	± da	± ppm	Start	End	Sequence				Ion	C. I. %	Modification					Rank	Result Type
							Seq.	Seq.					Score
		905.441		905.518	0.0774	85	181	187	HMKGFNR						Oxidation (M)[2]						Mascot
		1153.6		1153.68	0.073	63	132	140	CEVTLFTKR						Carbamidomethyl (C)[1]						Mascot
		1153.6		1153.68	0.073	63	131	139	RCEVTLFTK				43	58.312	Carbamidomethyl (C)[2]						Mascot
		1408.7		1408.79	0.0955	68	257	268	NEETGDINILYK												Mascot
Project\Project sample_20111226\P11139-9				1408.79																	Mascot	127		of	212
		1564.8		1564.87	0.0727	46	257	269	NEETGDINILYKR												Mascot
		1564.8		1564.87	0.0727	46	257	269	NEETGDINILYKR				52	95.376							Mascot
		1788.9		1789.01	0.1106	62	287	302	LESLPVQTDKQPSFAE												Mascot

## Sheet: Spot 31-43
	spot 31	gi|300078580		peroxiredoxin [Jatropha curcas]							8.37	25054.9	393	100	339	100	7
		Peptide Information
		Calc. Mass		Obsrv. Mass	± da	± ppm	Start	End	Sequence				Ion	C. I. %	Modification					Rank	Result Type
							Seq.	Seq.					Score
		1501.84		1501.93	0.0902	60	184	197	SYGVLIPDQGIALR												Mascot
		1501.84		1501.93	0.0902	60	184	197	SYGVLIPDQGIALR				127	100							Mascot
		1721.93		1722.02	0.0928	54	205	220	EGVIQHSTINNLAIGR												Mascot
		1721.93		1722.02	0.0928	54	205	220	EGVIQHSTINNLAIGR				84	99.998							Mascot
		1748.91		1748.99	0.0852	49	163	179	SGGLGDLNYPLISDVTK												Mascot
		1877		1877.1	0.0942	50	162	179	KSGGLGDLNYPLISDVTK												Mascot
		1917.08		1917.17	0.0862	45	180	197	SISKSYGVLIPDQGIALR												Mascot
		2508.39		2508.52	0.124	49	198	220	GLFIIDKEGVIQHSTINNLA												Mascot
									IGR
		2508.39		2508.52	0.124	49	198	220	GLFIIDKEGVIQHSTINNLA				127	100							Mascot
									IGR
		2846.38		2846.36	-0.0183	-6	1	28	MACSATSTTGLISSIAATT						Carbamidomethyl (C)[3,27]						Mascot
									KSMASPICK
	spot 32	gi|47027073		2-cys peroxiredoxin-like protein [Hyacinthus orientalis]							4.93	21956.2	139	100	113	100	4
		Peptide Information
		Calc. Mass		Obsrv. Mass	± da	± ppm	Start	End	Sequence				Ion	C. I. %	Modification					Rank	Result Type
							Seq.	Seq.					Score
		1501.84		1501.94	0.1054	70	112	125	SYGVLIPDQGIALR												Mascot
		1501.84		1501.94	0.1054	70	112	125	SYGVLIPDQGIALR				33	0							Mascot
		1707.91		1708	0.0898	53	133	148	EGVIQHSTINNLGIGR												Mascot
		2494.38		2494.48	0.1047	42	126	148	GLFIIDKEGVIQHSTINNL												Mascot
									GIGR
		2494.38		2494.48	0.1047	42	126	148	GLFIIDKEGVIQHSTINNL				80	99.995							Mascot
									GIGR
		2786.45		2786.69	0.2451	88	66	90	VNTEVLGVSVDSVFSHLA												Mascot
									WVQTDRK
	spot 33	gi|9909636		ribulose 1,5-bisphosphate carboxylase [Elatine							7.01	26790.5	137	100	103	100	5
				hydropiper]
		Peptide Information
Project\Project sample_20120411\P12032-7																						245		of	258
		Calc. Mass		Obsrv. Mass	± da	± ppm	Start	End	Sequence				Ion	C. I. %	Modification					Rank	Result Type
							Seq.	Seq.					Score
		910.445		910.426	-0.0188	-21	181	187	AVYECLR						Carbamidomethyl (C)[5]						Mascot
		1415.79		1415.66	-0.1254	-89	128	139	LEDLRIPPAYTK												Mascot
		1947.94		1947.8	-0.1385	-71	221	239	SQAETGEIKGHYLNATAG												Mascot
									T
		1947.94		1947.8	-0.1385	-71	221	239	SQAETGEIKGHYLNATAG												Mascot
									T
		2396.17		2395.93	-0.2361	-99	15	34	LTYYTPDYETKDTDILAAF												Mascot
									R
		2396.17		2395.93	-0.2361	-99	15	34	LTYYTPDYETKDTDILAAF				103	100							Mascot
									R
		3854.87		3854.57	-0.3011	-78	35	72	VTPQPGVPPEEAGAAVA												Mascot
									AESSTGTWTTVWTDGLT
									SLDR
	spot 34	gi|315364830		chloroplast Rieske-type ion-sulfur protein [Citrullus							8.45	24602.4	155	100	113	100	6
				lanatus]
		Peptide Information
		Calc. Mass		Obsrv. Mass	± da	± ppm	Start	End	Sequence				Ion	C. I. %	Modification					Rank	Result Type
							Seq.	Seq.					Score
		1363.71		1363.76	0.0513	38	134	145	GDPTYLVVEKDK												Mascot
		1493.78		1493.83	0.0465	31	208	219	VVFVPWVETDFR												Mascot
		1838.77		1838.8	0.0266	14	172	186	FICPCHGSQYNDQGR						Carbamidomethyl (C)[3,5]						Mascot
		1838.77		1838.8	0.0266	14	172	186	FICPCHGSQYNDQGR				113	100	Carbamidomethyl (C)[3,5]						Mascot
		1854.87		1854.82	-0.0527	-28	1	18	MASSTLSSATPSQLCAS						Carbamidomethyl (C)[15]						Mascot
									R
		2435.18		2435.15	-0.0283	-12	208	227	VVFVPWVETDFRTGENP												Mascot
									WWA
		3249.69		3249.64	-0.0564	-17	190	219	GPAPLSLALVHADVDDG												Mascot
									KVVFVPWVETDFR
	spot 35	gi|14594929		putative beta4 proteasome subunit [Nicotiana tabacum]							6.4	14590.3	182	100	153	100	4
		Peptide Information
		Calc. Mass		Obsrv. Mass	± da	± ppm	Start	End	Sequence				Ion	C. I. %	Modification					Rank	Result Type
							Seq.	Seq.					Score
		1010.54		1010.63	0.0924	91	63	70	NVALYQFR												Mascot
		1010.54		1010.63	0.0924	91	63	70	NVALYQFR				53	97.133							Mascot
		1517.81		1517.92	0.1179	78	71	85	NGIPLTTAAAANFTR												Mascot
		1517.81		1517.92	0.1179	78	71	85	NGIPLTTAAAANFTR				100	100							Mascot
		1754.91		1754.96	0.0454	26	94	108	KNPYMVNIILAGYDK						Oxidation (M)[5]						Mascot
		1754.91		1754.96	0.0454	26	94	108	KNPYMVNIILAGYDK						Oxidation (M)[5]						Mascot
		1969.99		1970.03	0.0419	21	109	125	ETGPSLYYVDYIATLHK												Mascot
	spot 36	gi|33308408		glutathione peroxidase [Malus x domestica]							6.14	18690.5	507	100	378	100	12
Project\Project sample_20111226\P11139-9																						164		of	212
		Peptide Information
		Calc. Mass		Obsrv. Mass	± da	± ppm	Start	End	Sequence				Ion	C. I. %	Modification					Rank	Result Type
							Seq.	Seq.					Score
		893.473		893.458	-0.0143	-16	122	130	GGLFGDSIK												Mascot
		893.473		893.458	-0.0143	-16	122	130	GGLFGDSIK				46	73.469							Mascot
		935.52		935.509	-0.0109	-12	136	143	FLVDKEGK												Mascot
		946.499		946.495	-0.0044	-5	9	16	SIHDFTVK												Mascot
		982.488		982.453	-0.0354	-36	95	102	AEYPIFDK												Mascot
		1257.65		1257.65	0.0034	3	93	102	FKAEYPIFDK												Mascot
		1257.65		1257.65	0.0034	3	93	102	FKAEYPIFDK				43	55.255							Mascot
		1260.66		1260.66	0.0026	2	9	19	SIHDFTVKDAK												Mascot
		1306.69		1306.68	-0.0067	-5	148	159	YAPTTSPLSIEK												Mascot
		1306.69		1306.68	-0.0067	-5	148	159	YAPTTSPLSIEK				42	32.587							Mascot
		1555.79		1555.8	0.0064	4	122	135	GGLFGDSIKWNFSK												Mascot
		1648.88		1648.88	0.0046	3	148	162	YAPTTSPLSIEKDVK												Mascot
		1648.88		1648.88	0.0046	3	148	162	YAPTTSPLSIEKDVK				67	99.801							Mascot
		1775.95		1775.98	0.0302	17	144	159	VVDRYAPTTSPLSIEK												Mascot
		1775.95		1775.98	0.0302	17	144	159	VVDRYAPTTSPLSIEK				14	0							Mascot
		3612.67		3612.83	0.158	44	61	92	TQGLEILAFPCNQFGAQE						Carbamidomethyl (C)[11,30]						Mascot
									PGTNDEIVEFACTR
		3612.67		3612.83	0.158	44	61	92	TQGLEILAFPCNQFGAQE				166	100	Carbamidomethyl (C)[11,30]						Mascot
									PGTNDEIVEFACTR
		3903.83		3904.06	0.2314	59	59	92	YKTQGLEILAFPCNQFGA						Carbamidomethyl (C)[13,32]						Mascot
									QEPGTNDEIVEFACTR
	spot 37	gi|255558882		heat-shock protein, putative [Ricinus communis]							5.54	18108.2	149	100	116	100	6
		Peptide Information
		Calc. Mass		Obsrv. Mass	± da	± ppm	Start	End	Sequence				Ion	C. I. %	Modification					Rank	Result Type
							Seq.	Seq.					Score
		901.51		901.48	-0.0305	-34	84	91	VLQISGER												Mascot
		901.51		901.48	-0.0305	-34	84	91	VLQISGER				50	90.859							Mascot
		974.542		974.516	-0.0258	-26	116	123	FRLPENAK												Mascot
		1071.55		1071.53	-0.0215	-20	56	64	ETPEAHIFK												Mascot
		1288.66		1288.65	-0.0094	-7	118	128	LPENAKMDQVK						Oxidation (M)[7]						Mascot
		1613.83		1613.86	0.0268	17	52	64	IDWKETPEAHIFK												Mascot
		1613.83		1613.86	0.0268	17	52	64	IDWKETPEAHIFK				65	99.704							Mascot
		1765.95		1765.98	0.0321	18	56	71	ETPEAHIFKADLPGLK												Mascot
	spot 38	gi|4590376		major allergen mal d 1 [Malus x domestica]							5.67	17695	163	100	113	100	6
		Peptide Information
		Calc. Mass		Obsrv. Mass	± da	± ppm	Start	End	Sequence				Ion	C. I. %	Modification					Rank	Result Type
							Seq.	Seq.					Score
		1448.71		1448.82	0.1147	79	57	69	ITFGEGSQYGYVK												Mascot
		1576.8		1576.92	0.1217	77	56	69	KITFGEGSQYGYVK												Mascot
		1677.81		1677.96	0.1468	87	146	159	LIESYLKDHPDAYN												Mascot
		1741.87		1741.93	0.0661	38	57	71	ITFGEGSQYGYVKHR												Mascot
		1741.87		1741.93	0.0661	38	57	71	ITFGEGSQYGYVKHR												Mascot
		1998.94		1999.05	0.1086	54	2	18	GVYTFENEYTSEIPPPR												Mascot
Project\Project sample_20111226\P11139-9																						184		of	212
		1998.94		1999.05	0.1086	54	2	18	GVYTFENEYTSEIPPPR				113	100							Mascot
		3305.57		3305.62	0.0498	15	70	98	HRIDSIDEASYSYSYTLIE												Mascot
									GDALTDTIEK
	spot 39	gi|4590376		major allergen mal d 1 [Malus x domestica]							5.67	17695	418	100	343	100	8
		Peptide Information
		Calc. Mass		Obsrv. Mass	± da	± ppm	Start	End	Sequence				Ion	C. I. %	Modification					Rank	Result Type
							Seq.	Seq.					Score
Project\Project sample_20111226\P11139-9																						188		of	212
		972.49		972.566	0.0758	78	116	123	SISHYHTK												Mascot
		1315.73		1315.82	0.0925	70	22	33	AFVLDADNLIPK												Mascot
		1315.73		1315.82	0.0925	70	22	33	AFVLDADNLIPK				37	0							Mascot
		1448.71		1448.82	0.1096	76	57	69	ITFGEGSQYGYVK												Mascot
		1448.71		1448.82	0.1096	76	57	69	ITFGEGSQYGYVK				79	99.989							Mascot
		1576.8		1576.91	0.1069	68	56	69	KITFGEGSQYGYVK												Mascot
		1576.8		1576.91	0.1069	68	56	69	KITFGEGSQYGYVK				64	99.694							Mascot
		1677.81		1677.95	0.1352	81	146	159	LIESYLKDHPDAYN												Mascot
		1998.94		1999.07	0.1231	62	2	18	GVYTFENEYTSEIPPPR												Mascot
		1998.94		1999.07	0.1231	62	2	18	GVYTFENEYTSEIPPPR				137	100							Mascot
		2037.17		2037.02	-0.155	-76	22	40	AFVLDADNLIPKIAPQAIK												Mascot
		3305.57		3305.64	0.0686	21	70	98	HRIDSIDEASYSYSYTLIE												Mascot
									GDALTDTIEK
		3305.57		3305.64	0.0686	21	70	98	HRIDSIDEASYSYSYTLIE				27	0							Mascot
									GDALTDTIEK
	spot 40	gi|15418742		ribonuclease-like PR-10c [Malus x domestica]							5.67	17694	525	100	438	100	9
		Protein Group
		gi|4590378		major allergen mal d 1 [Malus x domestica]							5.67	17665.9
											762
											9395
		Peptide Information
		Calc. Mass		Obsrv. Mass	± da	± ppm	Start	End	Sequence				Ion	C. I. %	Modification					Rank	Result Type
							Seq.	Seq.					Score
		972.49		972.57	0.0801	82	116	123	SISHYHTK												Mascot
		1295.7		1295.8	0.1018	79	124	134	GNIEIKEEHVK												Mascot
		1315.73		1315.81	0.0883	67	22	33	AFVLDADNLIPK												Mascot
		1448.71		1448.8	0.0969	67	57	69	ITFGEGSQYGYVK												Mascot
Project\Project sample_20111226\P11139-9																						194		of	212
		1448.71		1448.8	0.0969	67	57	69	ITFGEGSQYGYVK				78	99.988							Mascot
		1483.78		1483.92	0.1443	97	41	55	QAEILEGNGGPGTIK												Mascot
		1576.8		1576.9	0.0981	62	56	69	KITFGEGSQYGYVK												Mascot
		1576.8		1576.9	0.0981	62	56	69	KITFGEGSQYGYVK				98	100							Mascot
		1677.81		1677.92	0.1091	65	146	159	LIESYLKDHPDAYN												Mascot
		1677.81		1677.92	0.1091	65	146	159	LIESYLKDHPDAYN				76	99.981							Mascot
		1969.9		1970.02	0.1283	65	2	18	GVCTFENEFTSEIPPSR						Carbamidomethyl (C)[3]						Mascot
		1969.9		1970.02	0.1283	65	2	18	GVCTFENEFTSEIPPSR				135	100	Carbamidomethyl (C)[3]						Mascot
		3305.57		3305.63	0.0591	18	70	98	HRIDSIDEASYSYSYTLIE												Mascot
									GDALTDTIEK
		3305.57		3305.63	0.0591	18	70	98	HRIDSIDEASYSYSYTLIE				50	92.639							Mascot
									GDALTDTIEK
	spot 41	gi|2443824		major allergen Mal d 1 [Malus x domestica]							5.62	17513.9	244	100	193	100	6
		Peptide Information
		Calc. Mass		Obsrv. Mass	± da	± ppm	Start	End	Sequence				Ion	C. I. %	Modification					Rank	Result Type
							Seq.	Seq.					Score
		1448.71		1448.82	0.1179	81	57	69	ITFGEGSQYGYVK												Mascot
		1448.71		1448.82	0.1179	81	57	69	ITFGEGSQYGYVK				69	99.914							Mascot
		1493.76		1493.88	0.1164	78	41	55	HAEILEGDGGPGTIK												Mascot
		1576.8		1576.95	0.1462	93	56	69	KITFGEGSQYGYVK												Mascot
		1998.94		1999.07	0.1282	64	2	18	GVYTFENEYTSEIPPPR												Mascot
		1998.94		1999.07	0.1282	64	2	18	GVYTFENEYTSEIPPPR				124	100							Mascot
		2023.16		2023.09	-0.0659	-33	22	40	GFVLDADNLIPKIAPQAIK												Mascot
		3274.56		3274.61	0.0498	15	70	98	HKIDSVDEANYSYAYTLIE												Mascot
									GDALTDTIEK
	spot 42	gi|75758075		ribulose-1,5-bisphosphate carboxylase/oxygenase large							5.91	51998.1	406	100	241	100	20
				subunit [Eryngium giganteum]
		Peptide Information
		Calc. Mass		Obsrv. Mass	± da	± ppm	Start	End	Sequence				Ion	C. I. %	Modification					Rank	Result Type
							Seq.	Seq.					Score
		862.514		862.551	0.0365	42	1	9	GVGFKAGVK												Mascot
		862.514		862.551	0.0365	42	1	9	GVGFKAGVK												Mascot
		898.41		898.495	0.0852	95	297	303	NHGMHFR												Mascot
		910.445		910.532	0.0871	96	179	185	AVYECLR						Carbamidomethyl (C)[5]						Mascot
		985.579		985.67	0.0907	92	123	130	ALRLEDLR												Mascot
		1021.53		1021.62	0.0917	90	24	32	DTDILAAFR												Mascot
		1116.58		1116.67	0.0907	81	413	422	VALEACVQAR						Carbamidomethyl (C)[6]						Mascot
		1154.56		1154.66	0.0939	81	295	303	QKNHGMHFR												Mascot
		1187.66		1187.76	0.0939	79	277	286	DNGLLLHIHR												Mascot
		1415.83		1415.92	0.0928	66	126	137	LEDLRIPVAYVK												Mascot
		1451.62		1451.75	0.1297	89	193	204	DDENVNSQPFMR												Mascot
		1465.75		1465.85	0.0981	67	138	150	TFQGPPHGIQVER												Mascot
		1465.75		1465.85	0.0981	67	138	150	TFQGPPHGIQVER				95	100							Mascot
		1502.85		1502.95	0.0989	66	156	168	YGRPLLGCTIKPK						Carbamidomethyl (C)[8]						Mascot
		1502.85		1502.95	0.0989	66	156	168	YGRPLLGCTIKPK				42	48.55	Carbamidomethyl (C)[8]						Mascot
Project\Project sample_20111226\P11139-9																						203		of	212
		1532.76		1532.87	0.113	74	207	218	DRFLFCAEALYK						Carbamidomethyl (C)[6]						Mascot
		1686.84		1686.9	0.056	33	423	437	NEGRDLATEGNEIIR												Mascot
		1954.86		1954.98	0.1239	63	228	244	GHYLNATAGTCEDMMKR						Carbamidomethyl (C)[11]						Mascot
		2009.06		2009.19	0.129	64	331	347	DITLGFVDLLRDDFIEK												Mascot
		2097.11		2097.22	0.1038	49	277	294	DNGLLLHIHRAMHAVIDR						Oxidation (M)[12]						Mascot
		2169.99		2170.1	0.1113	51	186	204	GGLDFTKDDENVNSQPF												Mascot
									MR
		2169.99		2170.1	0.1113	51	186	204	GGLDFTKDDENVNSQPF				103	100							Mascot
									MR
		2185.98		2186.05	0.0703	32	186	204	GGLDFTKDDENVNSQPF						Oxidation (M)[18]						Mascot
									MR
		3036.47		3036.55	0.0774	25	250	276	ELGVPIVMHDYLTGGFTA						Carbamidomethyl (C)[26]						Mascot
									NTTLAHYCR
		3854.87		3854.94	0.07	18	33	70	VTPQPGVPPEEAGAAVA												Mascot
									AESSTGTWTTVWTDGLT
									SLDR
	spot 43	gi|255564051		amino acid binding protein, putative [Ricinus communis]							5.48	30918.9	180	100	167	100	3
		Peptide Information
		Calc. Mass		Obsrv. Mass	± da	± ppm	Start	End	Sequence				Ion	C. I. %	Modification					Rank	Result Type
							Seq.	Seq.					Score
		1994.96		1994.79	-0.1756	-88	24	39	YSCFAFHTTPLHILCK						Carbamidomethyl (C)[3,15]						Mascot
		2038.94		2038.9	-0.0423	-21	1	17	MVVAMAFSSLSLHYCYK						Carbamidomethyl (C)[15], Oxidation (M)[1,5]						Mascot
		2305.12		2304.92	-0.1961	-85	78	98	VIIDQDSDPDATVVEITFG												Mascot
									DR
		2305.12		2304.92	-0.1961	-85	78	98	VIIDQDSDPDATVVEITFG				167	100							Mascot
									DR
